# Supplementary material for: Parents’ Perceptions about Salt Consumption in Urban Areas of Peru: Formative Research for a Social Marketing Strategy
Source: Nutrients. 2020 Jan 8;12(1):176. doi: 10.3390/nu12010176 (PMC7019816; doi:10.3390/nu12010176)
Supplement: Supplementary file 1 [file nutrients-12-00176-s001.zip]

Archive with 2 entries (2 files):
- Table S1_Parents-perceptions-salt-consumption_Formative research.docx
- supplementary materials.docx
